# Supplementary material for: 14-3-3 σ Expression Effects G2/M Response to Oxygen and Correlates with Ovarian Cancer Metastasis
Source: PLoS One. 2011 Jan 10;6(1):e15864. doi: 10.1371/journal.pone.0015864 (PMC3018427; doi:10.1371/journal.pone.0015864)
Supplement: Table S2 — Raw data from cell line RPPA for Phospho-Rb, p53, CDC2 and 14-3-3 σ expression. The table contains following columns: 1) Unique ID, 2) Original cell-line or with treatment, 3) Cell-line's contributing Lab/source; 4) Cell type, 5) Cell-line name, 6–9) log2 transformed protein expression ratios (14-3-3 σ, CDC2, p-Rb, and p53) as the raw measurement provided by the MD Anders Cancer Center RPPA core facility. (XLS) [file pone.0015864.s003.xls]

MV_1	Original_or_treated cells	LabSources	Cell_Type	Cell_Line	X14_3_3_sigma	CDC2	p-Rb	p53
9.1.1	Original Cell line	Dav	Ovary	DOV13p39	-2.83411939	2.721883448	2.280140868	-1.459058229
10.1.1	Original Cell line	Dav	Ovary	DOV13p39	-2.707134221	2.269783077	1.736983509	-1.221654623
11.1.1	Original Cell line	Dav	Ovary	DOV13p39	-2.792756206	1.918296878	1.542034822	-1.630081746
12.1.1	Treated/Modified Cell line	Dav	Ovary	DOV13P110p21	-2.61065964	2.552335456	2.026077829	-1.081184293
13.1.1	Treated/Modified Cell line	Dav	Ovary	DOV13P110p21	-2.324871774	2.40876303	1.896208112	-0.932446622
14.1.1	Treated/Modified Cell line	Dav	Ovary	DOV13P110p21	-2.697377834	2.015539346	1.592917596	-1.360065977
49.1.1	Original Cell line	NCI60	Ovary	OVCAR.4	-2.769242428	2.675464726	0.338522862	-0.310452202
50.1.1	Original Cell line	NCI60	Ovary	OVCAR.4	-2.839729667	1.518961218	-1.068898571	-0.299315472
121.1.1	Original Cell line	Hen	ovary	HeyC2(a)p15	-2.682864003	2.900259806	2.349464383	-1.239787256
122.1.1	Original Cell line	Hen	ovary	HeyC2(a)p15	-2.857177107	2.677773782	2.193017189	-0.959579999
123.1.1	Original Cell line	Hen	ovary	HeyC2(a)p15	-3.147902382	2.970498796	1.990817879	-1.375156198
124.1.1	Original Cell line	Hen	ovary	OVCA8p31	-1.998796319	3.423767235	-1.404443881	-0.191290159
125.1.1	Original Cell line	Hen	ovary	OVCA8p31	-2.102293858	2.762175536	-1.26565761	-0.05717381
126.1.1	Original Cell line	Hen	ovary	OVCA8p31	-2.163113022	3.295337004	-1.372134388	-0.399402829
127.1.1	Original Cell line	Hen	ovary	HOC7p4	-1.347799353	1.686815086	0.859840291	-1.886798316
128.1.1	Original Cell line	Hen	ovary	HOC8p5	-2.515590762	2.23265722	0.955508264	-0.118876583
129.1.1	Original Cell line	Hen	ovary	HOC8p5	-2.415344328	2.202538064	0.963952305	-0.035180418
130.1.1	Original Cell line	Hen	ovary	HOC8p5	-2.870568191	2.015060742	0.803390498	-0.400694362
131.1.1	Original Cell line	Hen	ovary	IGROV1p5	-1.618842015	1.587963762	1.184590403	-1.460702795
132.1.1	Original Cell line	Hen	ovary	IGROV1p5	-1.851428916	1.635027721	1.247055645	-1.599155303
133.1.1	Original Cell line	Hen	ovary	IGROV1p5	-1.761912014	1.546159025	1.067749671	-1.528884684
134.1.1	Original Cell line	Hen	ovary	OAW42p13	-2.798905201	2.226395251	1.37534608	-1.552303739
135.1.1	Original Cell line	Hen	ovary	OAW42p13	-2.900622973	2.287526822	1.2726408	-1.808410762
136.1.1	Original Cell line	Hen	ovary	OAW42p13	-2.87012092	2.314349432	1.402822485	-1.81916077
137.1.1	Original Cell line	Hen	ovary	OAW28p33	-2.876999026	3.043620967	0.206667543	-2.032051113
138.1.1	Original Cell line	Hen	ovary	OAW28p33	-2.770512118	3.291784549	0.311871258	-2.023275496
139.1.1	Original Cell line	Hen	ovary	OAW28p33	-2.800870892	3.376154296	0.385227515	-2.434851802
140.1.1	Original Cell line	Hen	ovary	OVCAR.3p6	-2.812392833	3.372784523	1.382526696	0.250906268
141.1.1	Original Cell line	Hen	ovary	OVCAR.3p6	-3.099763108	3.345696587	1.307423977	0.547309577
142.1.1	Original Cell line	Hen	ovary	OVCAR.3p6	-3.114766254	3.391936485	1.228969914	0.344480668
143.1.1	Original Cell line	Hen	ovary	OVCAR10p32	-3.160407671	1.815217352	1.32381559	-1.14243869
144.1.1	Original Cell line	Hen	ovary	OVCAR10p32	-2.898215349	2.259931407	1.590002545	-0.264490847
217.1.1	Original Cell line	Bas	Ovary	OC316	-2.142269827	2.197867779	1.100691252	0.458249028
218.1.1	Original Cell line	Bas	Ovary	ES2	-2.82690803	2.235709294	2.067905424	-0.558550729
219.1.1	Original Cell line	Bas	Ovary	ES2	-3.221658927	2.30643258	0.895059839	-0.259117256
220.1.1	Original Cell line	Bas	Ovary	ES2	-3.376690004	2.315067275	0.339262848	-0.329940251
221.1.1	Original Cell line	Bas	Ovary	ES2	-3.066068159	2.505568514	1.704561628	-0.218973918
222.1.1	Original Cell line	Bas	Ovary	ES2	-3.3711294	2.580966921	0.82127924	-0.045038286
223.1.1	Original Cell line	Bas	Ovary	Hey	-2.404101471	2.843349816	2.395821607	-1.911029491
224.1.1	Original Cell line	Bas	Ovary	Hey	-2.551715582	2.754744122	2.4784116	-2.00574823
225.1.1	Original Cell line	Bas	Ovary	Hey	-2.487528538	2.171558352	2.284020228	-2.221411021
226.1.1	Original Cell line	Bas	Ovary	Hey	-2.362559334	2.647226339	2.553619445	-1.736338791
227.1.1	Original Cell line	Bas	Ovary	Hey	-2.253180998	1.661864667	2.013722625	-1.564345423
228.1.1	Original Cell line	Bas	Ovary	OVCA420	-1.562153645	1.687284038	2.469563572	-0.92697198
229.1.1	Original Cell line	Bas	Ovary	OVCA420	-1.805854381	1.895656436	2.498714173	-1.112167811
230.1.1	Original Cell line	Bas	Ovary	OVCA420	-1.686695977	1.607101554	2.169444453	-0.535633435
231.1.1	Original Cell line	Bas	Ovary	SW626	-1.493363362	2.618781926	1.714616551	-0.35830724
232.1.1	Original Cell line	Bas	Ovary	OVCA420	-2.003337979	1.731384995	2.422446098	-0.793584821
233.1.1	Original Cell line	Bas	Ovary	SW626	-1.846897559	2.691671786	1.6736456	-0.173999829
234.1.1	Original Cell line	Bas	Ovary	SW626	-1.875664101	2.446372427	1.63685221	-0.379378247
235.1.1	Original Cell line	Bas	Ovary	OVCA420	-2.401107789	1.825738561	2.76047451	-1.025208846
236.1.1	Original Cell line	Bas	Ovary	SW626	-2.060702158	2.615216907	1.595646832	-0.164407743
237.1.1	Original Cell line	Bas	Ovary	SW626	-2.083749822	2.441621413	1.575521885	-0.177243614
238.1.1	Original Cell line	Bas	Ovary	TOV112D	-3.20301074	3.114293899	2.058652542	0.279787191
239.1.1	Original Cell line	Bas	Ovary	TOV112D	-3.615347963	2.815754446	2.065609696	0.420670849
240.1.1	Original Cell line	Bas	Ovary	TOV112D	-3.224999328	2.640583593	1.778165455	0.23392591
246.1.1	Original Cell line	NCI60	Ovary	OVCAR.3	-3.148590872	3.34459282	1.255205638	0.377550805
247.1.1	Original Cell line	NCI60	Ovary	OVCAR.3	-2.848110914	3.159741477	1.538330076	0.509867921
248.1.1	Original Cell line	NCI60	Ovary	OVCAR.3	-3.313750724	3.01132686	1.173092097	-0.021200855
252.1.1	Original Cell line	NCI60	Ovary	SK.OV.3	-1.93432529	2.131525773	2.033473419	-2.937394647
253.1.1	Original Cell line	NCI60	Ovary	SK.OV.3	-2.223513863	1.694030766	1.522441997	-2.972275957
254.1.1	Original Cell line	NCI60	Ovary	SK.OV.3	-2.433924473	1.824530675	1.482681639	-3.056452916
385.1.1	Original Cell line	Hen	Ovary	OVCAR10p32	-3.143237327	1.922414587	1.219939783	-1.510865137
386.1.1	Original Cell line	Hen	Ovary	SK.OV.3p6	-2.434412166	2.80519131	1.740949748	-2.849389849
387.1.1	Original Cell line	Hen	Ovary	SK.OV.3p6	-1.639043731	3.062804048	-1.11902035	-0.925153865
388.1.1	Original Cell line	Hen	Ovary	SK.OV.3p6	-2.182151705	2.916849238	1.841572869	-2.749505487
389.1.1	Original Cell line	Hen	Ovary	OVCA432p66	-2.996634472	3.869938825	1.438986512	-0.024977738
390.1.1	Original Cell line	Hen	Ovary	OVCA432p66	-3.183789743	4.10376284	1.518592427	0.021962541
391.1.1	Original Cell line	Hen	Ovary	OVCA432p66	-3.077194517	3.995449539	1.560725749	0.098104072
392.1.1	Original Cell line	Hen	Ovary	FUOV1p48	-2.875886492	2.091827749	0.776360985	-2.576313879
393.1.1	Original Cell line	Hen	Ovary	FUOV1p48	-2.658597898	2.011036082	0.830945688	-2.236788343
394.1.1	Original Cell line	Hen	Ovary	FUOV1p48	-2.865948419	1.969137513	0.937822203	-2.21918433
395.1.1	Original Cell line	Hen	Ovary	UPN251p27	-2.804105817	3.261400359	-1.094505463	0.567671211
396.1.1	Original Cell line	Hen	Ovary	UPN251p27	-2.691214128	2.967888452	-1.042924803	0.64815329
397.1.1	Original Cell line	Hen	Ovary	UPN251p27	-2.875347296	2.970155173	-1.113384413	0.336853964
398.1.1	Original Cell line	Hen	Ovary	OC316p6	-2.842702809	2.76775253	1.746192422	0.908084072
399.1.1	Original Cell line	Hen	Ovary	OC316p6	-3.123157814	3.018185055	1.73642845	0.877211115
400.1.1	Original Cell line	Hen	Ovary	OC316p6	-3.384098938	2.491398322	1.311808745	0.841356118
401.1.1	Original Cell line	Hen	Ovary	OVCA420p47	-2.184297636	2.498341491	2.37675014	-0.319170843
402.1.1	Original Cell line	Hen	Ovary	OVCA420p47	-2.230631044	2.373525557	2.218334339	-0.185814911
403.1.1	Original Cell line	Hen	Ovary	OVCA420p47	-2.390662445	2.268185046	1.978607036	-0.170546843
404.1.1	Original Cell line	Hen	Ovary	EF027p70	-3.191127896	1.872450187	1.590137259	0.303380061
405.1.1	Original Cell line	Hen	Ovary	EF027p70	-3.300933781	1.958685126	1.613655152	0.297748651
406.1.1	Original Cell line	Hen	Ovary	EF027p70	-3.437678833	1.856850319	1.512108733	0.059462574
407.1.1	Original Cell line	Hen	Ovary	OVCA433p66	-3.35401228	1.78242332	1.396194994	-1.93104402
408.1.1	Original Cell line	Hen	Ovary	OVCA433p66	-3.127386118	1.609077045	1.026735239	-2.073240217
458.1.1	Treated/Modified Cell line	Yil	Ovary	OVCAR.3Control	-3.112799652	3.288778052	1.139314531	0.475129514
459.1.1	Treated/Modified Cell line	Yil	Ovary	OVCAR.3EGF	-3.235361627	3.440751503	1.223982463	0.237278352
460.1.1	Treated/Modified Cell line	Yil	Ovary	OVCAR.3EGF/LY294002	-3.217153241	3.629545128	1.307085852	0.492072703
461.1.1	Treated/Modified Cell line	Yil	Ovary	OVCAR.3EGF/Perifosine	-3.123491278	3.840586809	1.290625449	0.105377934
462.1.1	Treated/Modified Cell line	Yil	Ovary	OVCAR.3EGF/Rapamycin	-2.958519977	3.747935871	1.488733704	0.453128206
463.1.1	Treated/Modified Cell line	Yil	Ovary	OVCAR.3UVirradiated	-2.852533135	3.659605266	1.494456861	0.138700077
464.1.1	Treated/Modified Cell line	Yil	Ovary	SK.OV.3Control	-2.098255798	2.760054172	2.16111802	-2.562313814
465.1.1	Treated/Modified Cell line	Yil	Ovary	SK.OV.3EGF	-2.021829545	2.712717351	1.971003438	-2.619342386
466.1.1	Treated/Modified Cell line	Yil	Ovary	SK.OV.3EGF/LY294002	-1.975671634	2.901897372	2.092089188	-2.458105021
467.1.1	Treated/Modified Cell line	Yil	Ovary	SK.OV.3EGF/Perifosine	-2.140212819	2.929460565	2.065741385	-2.333952411
468.1.1	Treated/Modified Cell line	Yil	Ovary	SK.OV.3EGF/Rapamycin	-2.198615989	2.698605545	2.066065349	-2.160963319
469.1.1	Treated/Modified Cell line	Yil	Ovary	SK.OV.3UVirradiated	-2.08098344	2.238576493	1.78569563	-2.375531423
480.1.1	Treated/Modified Cell line	Hen	Ovary	SK.OV.3.bcl2p+5	-3.322238357	2.283171282	1.60807948	-2.144986407
481.1.1	Original Cell line	Bas	Ovary	TOV112D	-2.824709228	2.67946911	1.580233428	-0.116685564
482.1.1	Original Cell line	Bas	Ovary	TOV112D	-3.775103814	1.830827267	-0.315670009	0.158434359
483.1.1	Original Cell line	Bas	Ovary	OV90	-2.327945727	2.334902582	1.342492087	-1.10869068
484.1.1	Original Cell line	Bas	Ovary	OV90	-2.616149501	2.108000243	0.415639951	-1.056227739
485.1.1	Original Cell line	Bas	Ovary	OV90	-2.222104138	2.293379546	1.565038086	-0.749690312
486.1.1	Original Cell line	Bas	Ovary	OV90	-2.420852706	2.40035846	0.999239645	-0.962740988
487.1.1	Original Cell line	Bas	Ovary	OV90	-2.136390997	2.204646615	1.562514118	-0.833900837
488.1.1	Original Cell line	Bas	Ovary	SK.OV.3	-2.721489867	2.254883191	2.031967349	-3.216372567
489.1.1	Original Cell line	Bas	Ovary	SK.OV.3	-2.523937491	2.481206904	2.289692495	-2.740282021
490.1.1	Original Cell line	Bas	Ovary	SK.OV.3	-2.329134982	2.020689008	1.635673106	-2.318917718
491.1.1	Original Cell line	Bas	Ovary	SK.OV.3	-2.455025553	2.326184868	2.296336231	-1.801547294
492.1.1	Original Cell line	Bas	Ovary	SK.OV.3	-2.009852297	2.197137237	2.380220622	-1.659982465
493.1.1	Original Cell line	Bas	Ovary	EFO27	-2.118333257	2.697713359	2.098884334	0.312411622
494.1.1	Original Cell line	Bas	Ovary	EFO27	-2.033554496	2.515780117	1.852023115	0.200754265
495.1.1	Original Cell line	Bas	Ovary	EFO27	-2.512126099	2.181048681	1.79625782	0.18285466
496.1.1	Original Cell line	Bas	Ovary	EFO27	-2.823042115	2.153174387	1.786010562	0.240236583
497.1.1	Original Cell line	Bas	Ovary	EFO27	-2.521370316	2.066301486	1.795603662	0.127444632
498.1.1	Original Cell line	Bas	Ovary	OV2008	-1.658998516	3.221232906	1.029262309	-2.472661128
499.1.1	Original Cell line	Bas	Ovary	OV2008	-1.726812295	2.875403179	0.98582932	-1.872674311
500.1.1	Original Cell line	Bas	Ovary	OV2008	-1.665769851	2.953384611	0.748264984	-1.928340616
501.1.1	Original Cell line	Bas	Ovary	OV2008	-2.384126264	3.081367747	1.036246824	-1.661050022
502.1.1	Original Cell line	Bas	Ovary	OV2008	-2.041468573	2.874679603	0.887050634	-1.711287592
503.1.1	Original Cell line	Bas	Ovary	MDA2774	-3.145638353	2.793862689	1.856286376	0.760224301
504.1.1	Original Cell line	Bas	Ovary	MDA2774	-2.803305941	2.888712635	1.827828143	0.741687959
512.1.1	Original Cell line	Hen	Ovary	OVCA429p+4	-1.965307768	1.98897157	1.047371234	-2.195075616
513.1.1	Original Cell line	Hen	Ovary	OVCA429p+4	-2.015382757	2.223512276	1.218401712	-1.781096572
514.1.1	Original Cell line	Hen	Ovary	OVCA429p+4	-2.138925009	1.96846414	1.044667246	-2.418385753
515.1.1	Treated/Modified Cell line	Hen	Ovary	SK.OV.3.bcl2p+5	-2.889012511	3.035686014	1.779027838	-1.733168308
516.1.1	Treated/Modified Cell line	Hen	Ovary	SK.OV.3.bcl2p+5	-2.813863586	3.121785346	1.775857048	-2.152512484
517.1.1	Treated/Modified Cell line	Hen	Ovary	SK.OV.3.bcl2p+5	-2.944863009	3.057641492	1.80080478	-2.507721717
518.1.1	Original Cell line	Hen	Ovary	DOV13p31	-2.715698329	2.285088108	1.44217775	-1.505486945
519.1.1	Original Cell line	Hen	Ovary	DOV13p31	-2.25326409	2.025427989	1.297150777	-0.816071632
520.1.1	Original Cell line	Hen	Ovary	DOV13p31	-3.250216728	1.888955784	1.104077073	-1.102330318
521.1.1	Treated/Modified Cell line	Hen	Ovary	DOV13pcDNA3p20	-3.406518566	3.427297176	2.347651368	-1.046307609
522.1.1	Treated/Modified Cell line	Hen	Ovary	DOV13pcDNA3p20	-3.324883766	3.499964659	2.601723922	-1.182242653
523.1.1	Treated/Modified Cell line	Hen	Ovary	DOV13pcDNA3p20	-3.499171265	3.343280076	2.386994637	-1.08757364
539.1.1	Original Cell line	Yil	Ovary	10A.0	0.967077153	3.492799636	2.81377817	-2.017471313
547.1.1	Treated/Modified Cell line	Yil	Ovary	10A.10min	0.632593085	3.795830608	3.301474662	-2.126033416
570.1.1	Original Cell line	NCI60	Ovary	IGROV1	-2.837627677	2.787457976	1.421313525	-1.327891011
571.1.1	Original Cell line	NCI60	Ovary	IGROV1	-2.757621829	2.745104815	1.44466616	-1.525494799
572.1.1	Original Cell line	NCI60	Ovary	IGROV1	-2.751133272	2.453102937	1.456347735	-1.630391156
573.1.1	Original Cell line	NCI60	Ovary	OVCAR.3	-3.450552428	2.986888704	1.540819435	0.416663743
574.1.1	Original Cell line	NCI60	Ovary	OVCAR.3	-3.231646458	2.904698295	1.679211824	0.469856794
575.1.1	Original Cell line	NCI60	Ovary	OVCAR.3	-3.511019167	2.593368206	1.295349101	0.168452468
635.1.1	Original Cell line	Hen	Ovary	A1847p76	-1.955496877	3.273749277	-0.94712667	-0.575761556
636.1.1	Original Cell line	Hen	Ovary	A1847p76	-2.768805799	2.940093011	1.734640149	-3.128075871
637.1.1	Original Cell line	Hen	Ovary	A1847p76	-2.240899954	3.683824067	-1.354463536	-0.752974219
638.1.1	Original Cell line	Hen	Ovary	59Mp23	-3.066330943	3.906811629	3.073201701	-2.56193599
639.1.1	Original Cell line	Hen	Ovary	59Mp23	-3.30444713	3.960871834	2.655277741	-2.024374304
640.1.1	Original Cell line	Hen	Ovary	59Mp23	-3.383965503	3.535384485	2.493248531	-1.419738352
641.1.1	Original Cell line	Hen	Ovary	A2870p76	-2.720818131	3.873716216	2.408871225	-1.230177067
642.1.1	Original Cell line	Hen	Ovary	A2870p76	-3.013960817	3.851071476	1.952964708	-1.502744605
643.1.1	Original Cell line	Hen	Ovary	A2870p76	-3.280934115	3.388809353	2.310450759	-1.836237056
644.1.1	Treated/Modified Cell line	Hen	Ovary	A2870CPp37	-3.009156705	2.497042929	2.347411353	-1.225398076
645.1.1	Treated/Modified Cell line	Hen	Ovary	A2870CPp37	-2.901241159	3.512133539	2.65288259	-1.368103973
646.1.1	Treated/Modified Cell line	Hen	Ovary	A2870CPp37	-2.943192805	3.058527652	1.481527954	-1.696584841
647.1.1	Treated/Modified Cell line	Hen	Ovary	A2870+bcl2p20	-2.79457158	1.915235788	-0.760734752	-1.534450915
648.1.1	Treated/Modified Cell line	Hen	Ovary	A2870+bcl2p20	-2.887748248	1.768487655	-0.773459975	-1.787668104
649.1.1	Original Cell line	Hen	Ovary	OVCA433p66	-2.207752702	1.672110758	0.95556959	-2.761304216
650.1.1	Original Cell line	Hen	Ovary	OVCA5p13	-2.046570815	2.376799674	1.999949833	-2.726335764
651.1.1	Original Cell line	Hen	Ovary	OVCA5p13	-1.821142294	2.374481081	1.791268474	-2.542790419
652.1.1	Original Cell line	Hen	Ovary	OVCA5p13	-1.71113662	2.350424122	1.819175526	-2.353795962
653.1.1	Original Cell line	Hen	Ovary	PEO1p104	-1.605761779	2.727521993	0.978159045	-0.021747256
654.1.1	Original Cell line	Hen	Ovary	PEO1p104	-1.716181983	3.060699477	1.170917781	0.102522122
655.1.1	Original Cell line	Hen	Ovary	PEO1p104	-1.888368154	2.700806355	0.964775027	0.119814111
656.1.1	Original Cell line	Hen	Ovary	OVCA429p+4	-2.206225766	1.974449312	0.988998167	-1.883052112
657.1.1	Original Cell line	Hen	Ovary	OVCA429p+4	-1.85715472	2.249175524	1.329472757	-1.27472235
658.1.1	Original Cell line	Hen	Ovary	OVCA429p+4	-2.277426026	2.106422743	1.064198497	-1.6893856
659.1.1	Treated/Modified Cell line	Hen	Ovary	SK.OV.3.bcl2p+5	-3.116881245	2.745289753	1.682852848	-1.958732235
660.1.1	Treated/Modified Cell line	Hen	Ovary	SK.OV.3.bcl2p+5	-3.069320999	2.988332031	1.655026505	-1.893402382
661.1.1	Treated/Modified Cell line	Hen	Ovary	SK.OV.3.bcl2p+5	-3.079427667	2.898137401	1.665062256	-2.16617475
662.1.1	Treated/Modified Cell line	Hen	Ovary	DOV13myr.HA.AKT2(DD)p12	-3.064390122	3.331896705	1.888881206	-0.842735486
663.1.1	Treated/Modified Cell line	Hen	Ovary	DOV13myr.HA.AKT2(DD)p12	-3.358687412	3.194375482	1.605526175	-1.040854377
664.1.1	Treated/Modified Cell line	Hen	Ovary	DOV13myr.HA.AKT2(DD)p12	-3.480747509	3.053210057	1.486997874	-1.080444785
665.1.1	Treated/Modified Cell line	Hen	Ovary	DOV13myr.HA.AKT1(AAA)p?+2	-3.409280507	2.954394788	2.086815062	-1.085273068
666.1.1	Treated/Modified Cell line	Hen	Ovary	DOV13myr.HA.AKT1(AAA)p?+2	-3.451436766	2.983410036	2.121920432	-1.250664794
667.1.1	Treated/Modified Cell line	Hen	Ovary	DOV13myr.HA.AKT1(AAA)p?+2	-3.262280128	3.027974235	2.186944389	-1.023582498
668.1.1	Original Cell line	Hen	Ovary	IOSE29p22	-3.27333258	3.351088214	1.801593084	0.971112783
669.1.1	Original Cell line	Hen	Ovary	IOSE29p22	-3.481670562	3.126488788	1.672661606	0.649728783
670.1.1	Original Cell line	Hen	Ovary	IOSE29p22	-3.367758846	3.307911312	1.705033916	0.532835596
671.1.1	Treated/Modified Cell line	Hen	Ovary	DOV13p110p20	-3.618743463	2.361393131	1.800781959	-0.703588618
672.1.1	Treated/Modified Cell line	Hen	Ovary	DOV13p110p20	-3.360902308	2.377446328	1.957729889	-0.908303935
728.1.1	Original Cell line	Hen	Ovary	OVCA429p+4	-1.915498753	1.947872951	1.131883436	-1.912237994
732.1.1	Treated/Modified Cell line	Hen	Ovary	SK.OV.3.bcl2p+5	-2.95532312	2.875535147	1.759033021	-1.962327624
744.1.1	Treated/Modified Cell line	Hen	Ovary	DOV13pcDNA3p20	-3.529075867	2.831040457	2.14240472	-0.948887243
745.1.1	Original Cell line	Bas	Ovary	MDA2774	-2.010054712	2.63503151	1.040198699	0.646442325
746.1.1	Original Cell line	Bas	Ovary	MDA2774	-1.932777567	2.820427219	0.572264305	0.662875378
747.1.1	Original Cell line	Bas	Ovary	MDA2774	-1.989334466	2.705389818	1.673615571	1.02590109
748.1.1	Original Cell line	Bas	Ovary	IGROV1	-1.944896828	2.551735262	1.302636896	-2.246087007
749.1.1	Original Cell line	Bas	Ovary	IGROV1	-2.085509039	2.59548775	1.762347306	-2.175831978
750.1.1	Original Cell line	Bas	Ovary	IGROV1	-1.687400343	2.713060305	1.739240892	-1.930740008
751.1.1	Original Cell line	Bas	Ovary	IGROV1	-2.102152216	2.37872607	1.693322205	-1.216466446
752.1.1	Original Cell line	Bas	Ovary	IGROV1	-1.907208949	2.06085112	1.398943524	-1.211651158
753.1.1	Original Cell line	Bas	Ovary	UPN251	-2.488197896	3.092893404	-0.672935898	0.208868682
754.1.1	Original Cell line	Bas	Ovary	UPN251	-2.645343958	2.880715076	-0.849407146	0.007383132
755.1.1	Original Cell line	Bas	Ovary	UPN251	-2.532723238	2.915247363	-0.640883318	0.504330972
756.1.1	Original Cell line	Bas	Ovary	UPN251	-2.686531483	2.813315789	-0.783123909	-0.03225729
757.1.1	Original Cell line	Bas	Ovary	UPN251	-2.605123927	2.521209409	-0.759542836	0.429657739
758.1.1	Original Cell line	Bas	Ovary	59m	-3.054378832	3.28479887	2.324871213	-1.315619932
759.1.1	Original Cell line	Bas	Ovary	59m	-3.115342021	3.419793644	2.55141698	-3.366373148
760.1.1	Original Cell line	Bas	Ovary	59m	-3.32819503	3.315187746	2.414895647	-2.655677468
761.1.1	Original Cell line	Bas	Ovary	59m	-3.008199922	3.460744173	2.580492628	-1.675871299
762.1.1	Original Cell line	Bas	Ovary	59m	-2.870934309	3.155674946	2.539160919	-1.157590983
763.1.1	Original Cell line	Bas	Ovary	HOC7	-2.744217012	2.050810511	1.554416754	-2.236098274
764.1.1	Original Cell line	Bas	Ovary	HOC7	-2.73693559	1.929265845	1.49927519	-2.395880636
765.1.1	Original Cell line	Bas	Ovary	HOC7	-2.726276703	1.851211064	1.336880136	-1.7237322
766.1.1	Original Cell line	Bas	Ovary	HOC7	-2.816008347	1.714741674	1.369676043	-1.597958374
767.1.1	Original Cell line	Bas	Ovary	HOC7	-2.68024753	1.469578648	1.270715764	-1.818359076
768.1.1	Original Cell line	Bas	Ovary	OAW42	-3.386177	2.127106557	1.401845093	-2.469070124
772.1.1	Treated/Modified Cell line	Hen	Ovary	DOV13myr.HA.AKT2(DD)p12	-2.833583711	2.898129821	1.675827626	-1.218661878
776.1.1	Treated/Modified Cell line	Hen	Ovary	DOV13myr.HA.AKT2(DD)p12	-2.951822304	3.093631912	1.529341657	-1.419523868
777.1.1	Treated/Modified Cell line	Hen	Ovary	DOV13myr.HA.AKT2(DD)p12	-3.111919979	2.923680147	1.464068436	-1.246372486
786.1.1	Treated/Modified Cell line	Yil	Ovary	10A1hr	0.628744038	4.089333932	3.587780586	-1.553299812
821.1.1	Original Cell line	NCI60	Ovary	SK.OV.3	-1.86451738	2.14929795	2.101103116	-3.016181244
822.1.1	Original Cell line	NCI60	Ovary	SK.OV.3	-1.815186229	2.000908273	1.743438677	-3.326975086
823.1.1	Original Cell line	NCI60	Ovary	SK.OV.3	-2.16410449	1.702549533	1.392890269	-2.827924797
825.1.1	Original Cell line	NCI60	Ovary	OVCAR.8	-1.6586951	3.242565259	-1.067998761	-0.950376135
826.1.1	Original Cell line	NCI60	Ovary	OVCAR.8	-1.624907922	2.770553337	-1.206561676	-0.605550082
827.1.1	Original Cell line	NCI60	Ovary	OVCAR.8	-2.247325602	2.479372696	-1.768483637	-1.164825016
828.1.1	Original Cell line	NCI60	Ovary	OVCAR.5	-2.089406044	2.526021387	2.027453443	-2.000651325
829.1.1	Original Cell line	NCI60	Ovary	OVCAR.5	-2.109034524	2.131354729	1.70931216	-1.744882419
830.1.1	Original Cell line	NCI60	Ovary	OVCAR.5	-2.395924818	1.97661088	1.484195307	-2.185977215
840.1.1	Original Cell line	NCI60	Ovary	OVCAR.4	-2.883484376	3.089232052	2.134073629	-0.320110606
889.1.1	Treated/Modified Cell line	Hen	Ovary	A2870+bcl2p20	-2.528805613	1.68891479	-0.571610634	-2.573538042
890.1.1	Original Cell line	Hen	Ovary	DOV13p31	-2.520634746	1.229915752	1.229712218	-1.152409299
891.1.1	Original Cell line	Hen	Ovary	DOV13p31	-2.43679271	1.698108994	1.497970487	-1.24319136
892.1.1	Original Cell line	Hen	Ovary	DOV13p31	-2.56074474	1.406032122	1.303148841	-1.38372407
893.1.1	Original Cell line	Hen	Ovary	EF021p245	-2.476162124	2.027883745	0.887050454	-0.183778103
894.1.1	Original Cell line	Hen	Ovary	EF021p245	-2.452441182	2.056929285	0.887243123	-0.117759196
895.1.1	Original Cell line	Hen	Ovary	EF021p245	-2.442523096	2.142932255	0.954241048	-0.156155191
896.1.1	Original Cell line	Hen	Ovary	ES2p74	-2.879584628	2.536442942	1.595731289	-0.037942225
897.1.1	Original Cell line	Hen	Ovary	ES2p74	-2.905198615	2.634010115	1.799682418	-0.021792337
898.1.1	Original Cell line	Hen	Ovary	ES2p74	-3.192057533	2.381347035	1.572288721	-0.009972539
899.1.1	Original Cell line	Hen	Ovary	Heyp26	-2.617138748	3.239058712	2.547001286	-1.405510692
900.1.1	Original Cell line	Hen	Ovary	Heyp26	-2.472586581	2.701555003	2.335793737	-1.079869653
901.1.1	Original Cell line	Hen	Ovary	Heyp26	-2.577789392	2.604965846	2.346490097	-1.353001374
902.1.1	Original Cell line	Hen	Ovary	HeyA8p9	-2.712152264	2.805028539	2.601311462	-1.344251613
903.1.1	Original Cell line	Hen	Ovary	HeyA8p9	-2.750752469	3.199746599	2.737723177	-1.056379657
904.1.1	Original Cell line	Hen	Ovary	HeyA8p9	-2.877714268	2.658957906	2.342946185	-1.604404137
905.1.1	Treated/Modified Cell line	Hen	Ovary	HeyA8.bcl2p4	-2.827412861	3.221392858	2.747687403	-1.437380631
906.1.1	Treated/Modified Cell line	Hen	Ovary	HeyA8.bcl2p4	-2.669606602	3.188069966	2.671554148	-1.314420638
907.1.1	Treated/Modified Cell line	Hen	Ovary	HeyA8.bcl2p4	-2.936990653	3.225303799	2.632586204	-1.518822141
908.1.1	Original Cell line	Hen	Ovary	HOC1p5	-2.576410118	1.010709601	0.299776435	-1.502603479
909.1.1	Original Cell line	Hen	Ovary	HOC1p5	-2.654394236	1.42599663	0.580646688	-2.031598367
910.1.1	Original Cell line	Hen	Ovary	HOC1p5	-2.818295721	1.092662541	0.360098932	-1.783541217
911.1.1	Original Cell line	Hen	Ovary	HOC7p4	-2.492228008	1.875324815	0.926038438	-1.476536802
912.1.1	Original Cell line	Hen	Ovary	HOC7p4	-2.228344638	1.700850253	0.943874085	-1.694057762
913.1.1	Treated/Modified Cell line	Hen	Ovary	DOV13p110p20	-2.821661481	1.835967504	1.816438451	-1.25983451
914.1.1	Treated/Modified Cell line	Hen	Ovary	DOV13pcDNA3p20	-2.942153842	2.422293713	2.176250698	-1.365044679
915.1.1	Treated/Modified Cell line	Hen	Ovary	DOV13pcDNA3p20	-2.573828605	2.812117412	2.497661331	-1.341817657
916.1.1	Treated/Modified Cell line	Hen	Ovary	DOV13pcDNA3p20	-2.818502381	2.841425788	2.642472667	-1.349495236
917.1.1	Treated/Modified Cell line	Hen	Ovary	SK.OV.3IPp32	-2.19864313	2.673211959	2.674603243	-2.739022138
918.1.1	Treated/Modified Cell line	Hen	Ovary	SK.OV.3IPp32	-2.411849479	2.824871678	2.701753271	-2.490093367
919.1.1	Treated/Modified Cell line	Hen	Ovary	SK.OV.3IPp32	-2.330881574	2.768013302	2.522540507	-2.850058948
920.1.1	Original Cell line	Hen	Ovary	IOSE80p10	-2.732097178	3.488673664	1.746234462	0.653933454
921.1.1	Original Cell line	Hen	Ovary	IOSE80p10	-2.877387816	3.373041996	1.620300311	0.64968748
922.1.1	Original Cell line	Hen	Ovary	IOSE80p10	-2.910041796	3.49670733	1.648521831	0.673357874
926.1.1	Treated/Modified Cell line	Hen	Ovary	DOV13myr.HA.AKT2(DD)p12	-3.215822488	2.692003658	1.5138104	-1.059178179
927.1.1	Treated/Modified Cell line	Hen	Ovary	DOV13myr.HA.AKT2(DD)p12	-3.358636924	2.725161982	1.461376446	-1.217407835
928.1.1	Treated/Modified Cell line	Hen	Ovary	DOV13myr.HA.AKT2(DD)p12	-3.260062368	2.72871681	1.427683438	-1.116728406
951.1.1	Treated/Modified Cell line	Yil	Ovary	10A.20min	0.892834946	3.904437135	3.309803105	-2.139331226
985.1.1	Original Cell line	Hen	Ovary	DOV13p31.A.2	-2.723455665	1.463654949	0.457846874	-1.385995427
992.1.1	Original Cell line	Hen	Ovary	OVCA429p+4	-2.051455404	1.488503201	0.848484617	-2.863529659
993.1.1	Original Cell line	Bas	Ovary	OC316	-2.087093967	2.624981996	2.114648618	0.011715956
994.1.1	Original Cell line	NCI60	Ovary	SK.OV.3	-2.022326825	1.821719243	1.744182466	-3.396714629
995.1.1	Original Cell line	Hen	Ovary	DOV13p31	-2.784139115	1.570376869	1.105985333	-1.432125335
996.1.1	Treated/Modified Cell line	Hen	Ovary	SK.OV.3.bcl2p+5	-2.871621298	2.509813321	1.5071217	-2.777142178
997.1.1	Original Cell line	Bas	Ovary	OC316	-2.155282477	2.445381707	2.203592261	0.199000922
998.1.1	Original Cell line	NCI60	Ovary	SK.OV.3	-2.526138106	1.684406944	1.535988432	-3.119110513
999.1.1	Original Cell line	NCI60	Ovary	SK.OV.3	-2.386229405	2.064846303	2.005576303	-3.110607975
1000.1.1	Treated/Modified Cell line	Hen	Ovary	DOV13pcDNA3p20	-2.768105258	2.832936695	2.225384955	-1.15308854
1001.1.1	Original Cell line	Bas	Ovary	OC316	-2.440910416	2.687254344	2.212152093	0.182974639
1005.1.1	Original Cell line	Hen	Ovary	DOV13p31	-2.972180351	1.770407161	1.310077062	-0.908349657
1006.1.1	Original Cell line	Hen	Ovary	OVCA429p+4	-2.826381239	1.683404856	0.814017753	-2.148342391
1007.1.1	Original Cell line	Bas	Ovary	OC316	-2.498559141	2.32239688	1.887528804	0.379705239
1008.1.1	Treated/Modified Cell line	Hen	Ovary	DOV13pcDNA3p20	-3.13773095	3.012453777	2.271162135	-1.569183163
1009.1.1	Original Cell line	Bas	Ovary	OAW42	-3.047375136	1.757078309	0.460905811	-3.526752415
1010.1.1	Original Cell line	Bas	Ovary	OAW42	-2.915901565	1.279167116	-0.406187496	-3.290648328
1011.1.1	Original Cell line	Bas	Ovary	OAW42	-2.464013515	1.758529688	1.436490989	-2.504471532
1012.1.1	Original Cell line	Bas	Ovary	OAW42	-2.517186438	1.444419677	0.96277492	-2.694674814
1013.1.1	Treated/Modified Cell line	Bas	Ovary	Hey.ARHI(+)	-2.386350249	2.446136295	2.710107799	-3.294796521
1014.1.1	Treated/Modified Cell line	Bas	Ovary	Hey.ARHI(+)	-2.381579114	2.510120634	2.52415826	-3.084470744
1015.1.1	Treated/Modified Cell line	Bas	Ovary	Hey.ARHI(+)	-2.159130789	2.620894694	2.650183656	-3.615874018
1016.1.1	Treated/Modified Cell line	Bas	Ovary	Hey.ARHI(+)	-2.176353513	2.457748448	2.581776644	-2.574559155
1017.1.1	Treated/Modified Cell line	Bas	Ovary	Hey.ARHI(+)	-2.086548829	2.346173377	2.440915553	-2.864743668
1018.1.1	Treated/Modified Cell line	Bas	Ovary	Hey.ARHI(.)	-2.417814922	2.83122762	2.766678583	-2.648633058
1019.1.1	Treated/Modified Cell line	Bas	Ovary	Hey.ARHI(.)	-2.406474361	2.862977244	2.826371157	-3.777570288
1020.1.1	Treated/Modified Cell line	Bas	Ovary	Hey.ARHI(.)	-2.336806816	2.596019864	2.491773759	-1.886193954
1021.1.1	Treated/Modified Cell line	Bas	Ovary	Hey.ARHI(.)	-2.12919967	2.725585588	2.76792707	-3.147419207
1022.1.1	Treated/Modified Cell line	Bas	Ovary	Hey.ARHI(.)	-2.276168479	2.070431326	2.106979488	-2.56724509
1043.1.1	Treated/Modified Cell line	Yil	Ovary	10A.3hr	1.558510224	4.046267242	3.447059385	-2.190482043
1048.1.1	Original Cell line	Yil	Ovary	SUM52	-0.089135257	4.805778806	3.899135744	-2.117628859
