# Supplementary material for: 14-3-3 σ Expression Effects G2/M Response to Oxygen and Correlates with Ovarian Cancer Metastasis
Source: PLoS One. 2011 Jan 10;6(1):e15864. doi: 10.1371/journal.pone.0015864 (PMC3018427; doi:10.1371/journal.pone.0015864)
Supplement: Table S3 — Raw data from OVSS2 RPPA for Phospho Rb, CDC2 and 14-3-3 σ expression. The table contains following columns: 1) Unique ID, 2) Tumor ID in various databases (DBs), 3) Tumor source institution; 4) patient age at diagnosis (in months), 5) tumor stage, 6) grade (HG: high grade, LG: low grade, empty: unknown), 7) Overall survival (in months), 8) Vital Status (0: alive, 1: dead), 9–12) log2 transformed protein expression ratios (14-3-3 σ, CDC2, p53 and p-Rb) as the raw measurement provided by the MD Anderson Cancer Center RPPA core facility. (XLS) [file pone.0015864.s004.xls]

MV	matchID	institution	age (month)	stage	grade	Overall Survival (month)	Vital Status	X14_3_3_sigma	CDC2	p53	p-Rb
100.1.1	04-089	MDACC	60	3	HG	40	0	1.3032	0.067	0.6736	0.4188
101.1.1	00-066	MDACC	77.37	3	HG	58.22	0	2.36	0.1943	0.1384	1.1799
102.1.1	04-021	MDACC	61	3	HG	43	0	2.105	0.6961	0.7507	0.5833
103.1.1	00-232	MDACC	68	2	HG	95.46	0	3.0073	0.2684	0.6238	0.9587
1033.1.1	P44	MDACC	45.64	3	LG	20.84	1	2.4257	1.5423	0.4378	0.3582
1035.1.1	P24	MDACC	57.95	3	HG	81.3	0	5.8968	0.1705	0.4369	0.5368
1037.1.1	P42	MDACC	71.92	3	LG	62.92	0	2.954	2.4884	0.2087	0.3828
1039.1.1	P27	MDACC	52.42	3	HG	75.31	0	4.9247	0.1781	0.7895	0.2917
104.1.1	04-106	MDACC	49	3	HG	14	1	1.1651	0.0736	0.8771	0.8321
1041.1.1	P37	MDACC	58.35	4	HG	52.33	1	4.9985	0.0917	0.3555	0.2486
1043.1.1	U26	UCSF	77.97	2	HG	49.81	0	7.9989	0.1366	0.6029	0.3065
1045.1.1	P31	MDACC	73.76	3	HG	17.16	1	6.579	0.363	0.436	0.245
1047.1.1	U6	UCSF	70.01	3	HG	16.34	1	8.2538	0.077	0.8409	0.6597
1049.1.1	P25	MDACC	76.73	3	HG	52.83		7.9353	0.1253	0.5953	0.6347
105.1.1	00-072	MDACC	63.85	3	HG	25.9	1	1.8426	0.0999	0.3996	0.6865
1051.1.1	U23	UCSF	74.35	1	HG	0.66	0	8.8934	0.064	1.0896	0.4316
1053.1.1	P36	MDACC	78.11	4	HG	13.74	1	3.3065	0.1403	0.3267	0.2854
1055.1.1	U11	UCSF	60.74	3	HG	16.67	1	4.6875	0.1183	1.2251	0.4865
106.1.1	04-028	MDACC	53	2	HG	41	0	1.7901	0.1673	0.9823	0.5024
107.1.1	01-039	MDACC	59.71	3	HG	28.01	1	2.4576	0.5767	0.8125	1.3089
108.1.1	04-182	MDACC	56	4	HG	11	0	2.0054	0.0705	0.8482	0.394
109.1.1	00-086	MDACC	56	3	HG	26.3	1	2.081	0.0855	0.6565	0.4714
110.1.1	04-050	MDACC	62	3	HG	41	0	2.6119	0.1799	0.8975	0.4393
111.1.1	01-094	MDACC	73	3	HG		1	0.5806	0.3772	0.5042	0.6934
112.1.1	04-202	MDACC	60	3	HG	37	0	5.0839	0.112	0.6763	1.7574
113.1.1	00-128	MDACC	70.6	3	HG	58.15		2.2184	0.4731	1.175	0.4715
114.1.1	04-051	MDACC	59	3	HG	41	0	2.8153	0.2328	0.7291	0.9603
115.1.1	01-096	MDACC	72	3	HG	33.5	1	4.2224	0.0822	0.5486	0.5776
116.1.1	04-213	MDACC	61	3	HG	37	0	2.77	0.1019	1.2326	0.4953
117.1.1	00-158	MDACC	64	2	HG	85.44	0	3.8982	0.1322	0.7995	0.5086
118.1.1	04-067	MDACC	76	3	HG	14	0	2.3127	0.1977	0.9426	0.5166
119.1.1	01-100	MDACC	43	3	HG	25.84	1	3.7887	0.2202	1.3297	0.5544
120.1.1	04-215	MDACC	48	4	HG	46.29	1	3.1032	0.1243	1.2709	0.5095
121.1.1	52365	MDACC	49	4	HG	3.62	1	1.317	0.9882	0.7106	0.8128
123.1.1	51268	MDACC	79	3	HG	21.7	1	2.0174	0.0788	0.5668	0.423
125.1.1	52051	MDACC	71	3	HG	17.42	1	1.9283	0.0835	0.567	0.5147
127.1.1	51118	MDACC	46	4	HG	20.51	0	3.0513	0.0802	0.6023	0.4397
129.1.1	51864	MDACC	82	3	HG	24.42	0	2.4603	0.0995	0.8944	0.5699
131.1.1	51085	MDACC	76	3	HG	13.87	0	3.6177	0.0809	0.7998	0.4222
133.1.1	51761	MDACC	66	3	HG	29.75	0	2.5177	0.0741	0.8691	0.4221
135.1.1	51003	MDACC	55		HG	32.48	1	3.1939	0.8968	0.5361	0.2225
137.1.1	51561	MDACC	83	4	HG	2.96	1	2.4895	0.2431	1.1196	0.391
139.1.1	50982	MDACC	73	4	HG	7.63	1	2.4229	0.1883	0.5187	0.9593
141.1.1	51406	MDACC	63	3	HG	25.05	0	3.0171	0.0926	0.5676	0.4278
143.1.1	50969	MDACC	49	3	HG	39.28	1	3.9687	0.0871	0.8197	0.5468
169.1.1	37025	MDACC	57	3	HG	33.66	1	1.0265	0.5046	0.529	0.5289
171.1.1	50165	MDACC	55	3	HG	34.32	0	1.6679	0.069	0.932	0.2841
173.1.1	38590	MDACC	51	3	HG	63.05	0	2.3564	0.0844	0.6893	0.336
175.1.1	49868	MDACC	71	3	HG	35.17	0	3.063	0.5181	0.5983	0.4424
177.1.1	50662	MDACC	35	3	LG	33.63	0	2.4456	0.6239	0.5321	0.5897
179.1.1	49744	MDACC	64	4	HG	19.72	1	3.8663	0.1113	0.8093	0.5957
181.1.1	50402	MDACC			HG	74.36	1	2.0884	0.1244	1.118	0.4294
183.1.1	49303	MDACC	56	3	HG	33.73	0	2.5328	0.1353	0.8589	0.298
185.1.1	50366	MDACC	65	3	HG	10.95	1	3.9151	0.0871	0.7218	0.3625
187.1.1	49289	MDACC	57	3	HG	33.07	0	3.4994	0.4868	0.514	0.6352
189.1.1	50277	MDACC	63	3	HG	29.91	0	2.6839	0.0677	0.9749	0.5238
191.1.1	49182	MDACC	72		HG			2.0666	0.0777	0.8489	0.4695
241.1.1	V140							1.605	0.0558	0.6695	1.0675
243.1.1	V166							0.9282	0.319	0.3991	0.163
245.1.1	V149							3.9904	0.0825	0.6939	0.4119
247.1.1	V167							6.8503	0.0558	0.5039	0.3715
249.1.1	V156							4.0119	0.4508	0.4378	1.0157
251.1.1	V170							1.1515	0.1078	0.5718	0.2519
253.1.1	V158							4.133	3.5605	0.6741	0.9548
255.1.1	V171							1.9045	0.0454	0.4641	0.2937
257.1.1	V161							3.7256	0.0876	0.5077	0.6472
259.1.1	V172							5.3338	0.0829	0.9152	0.9192
261.1.1	V165							2.8249	0.0748	0.4912	0.3992
263.1.1	V175							1.5169	0.1056	0.8297	0.4025
361.1.1	01-113	MDACC	65	4	HG	30.8	1	1.2883	0.1829	0.6336	0.5604
362.1.1	04-231	MDACC	74	3	HG	35	0	1.1958	0.0387	0.6975	0.3043
363.1.1	02-206	MDACC	67	3	HG	41	1	2.4766	0.1179	0.6273	0.4361
364.1.1	04-331	MDACC	60	3	HG	23	0	1.6849	0.1006	0.5418	0.7418
365.1.1	02-062	MDACC	64	4	HG	78.04	0	2.6779	0.0757	0.5635	0.3456
366.1.1	04-283	MDACC	58	3	HG	34	0	4.0987	0.0755	0.777	0.7408
367.1.1	02-237	MDACC	69.18	3	HG	66.4	0	0.8615	0.1509	0.633	0.4419
368.1.1	39114	MDACC	61	3	HG	59.3	0	4.985	0.4903	0.5093	0.4256
369.1.1	02-124	MDACC	64	3	HG	54	1	2.8968	0.0837	0.7624	0.3764
370.1.1	04-289	MDACC	45	3	HG	31	0	4.3337	0.0858	0.7317	0.3775
371.1.1	02-255	MDACC	59.98	4	HG	66.21	0	4.9846	0.0939	0.6851	0.3871
372.1.1	36358	MDACC	57	3	HG	45.1	0	4.1237	0.198	1.1194	0.5844
373.1.1	02-198	MDACC	62	4	HG	61	0	2.8983	0.6521	0.6522	0.7295
374.1.1	04-298	MDACC	59	3	HG	10	0	3.1849	0.0787	0.6531	0.2985
375.1.1	02-257	MDACC	80.98	3	HG	21.03	1	7.6528	0.1085	0.7605	0.53
376.1.1	36865	MDACC	50	3		6.71	1	3.3222	140.5252	0.2691	1.5087
377.1.1	02-199	MDACC	71	3	HG	34.19	1	3.2568	0.1038	0.7111	0.4944
378.1.1	04-300	MDACC	67	3	HG	1.87	0	4.112	0.1095	0.5163	0.4308
379.1.1	02-279	MDACC	57	4	HG	35.21	1	2.5525	0.0935	0.8429	0.3696
380.1.1	37025	MDACC	57	3	HG	33.66	1	2.9249	0.519	0.659	0.5893
381.1.1	02-202	MDACC	44.55	4	HG	32.87	1	4.1906	0.3793	0.507	0.6972
382.1.1	04-328	MDACC	56	3	HG	19	0	3.3818	0.2424	0.6757	0.4455
383.1.1	02-296	MDACC	67.58	4	HG	0.99	1	3.2004	0.0867	0.7114	0.7319
384.1.1	38590	MDACC	51	3	HG	63.05	0	3.1159	0.0882	0.9697	0.3395
385.1.1	47841	MDACC	68	4	HG	13.25	1	1.4838	0.0609	0.59	0.5637
387.1.1	46936	MDACC	60	3	HG	42.24	0	2.135	0.1647	0.3634	0.5255
389.1.1	47733	MDACC	50		HG	31.89	1	1.3578	0.1173	0.3726	0.5741
391.1.1	46628	MDACC	61	3	HG	14.6	1	4.2447	0.0806	0.6605	0.4932
393.1.1	47710	MDACC	64	3	HG	28.67	1	4.057	0.1408	0.5537	0.4009
395.1.1	46286	MDACC	52	3	HG	98.13	1	3.0444	0.0904	0.7646	0.399
397.1.1	47033	MDACC	43	3	HG	26.04	0	2.5855	0.0845	0.7003	0.3817
399.1.1	47409	MDACC	49	3	HG	16.17	1	3.5696	0.5185	0.8295	0.6352
401.1.1	46937	MDACC	49	3	HG	17.19	1	4.0424	0.0938	0.6426	0.446
403.1.1	47391	MDACC	53	3	HG	25.74	1	3.6361	0.0962	0.718	0.3489
405.1.1	46938	MDACC	49	3	HG	18.87	1	3.3164	0.0922	1.4077	0.3425
407.1.1	47341	MDACC	44	3	HG	19.99	1	2.2213	0.1127	1.0576	0.3362
433.1.1	48899	MDACC	40	3	LG	136.06	0	1.7032	0.077	0.5571	0.4948
437.1.1	58822							2.8946	1.6884	0.6286	0.349
441.1.1	48848	MDACC		3	HG	52.27	0	4.326	0.2895	0.4478	0.5021
445.1.1	48676	MDACC	53	3	HG	38.69	0	3.0896	0.1474	0.9521	0.8069
449.1.1	48496	MDACC	79	3	HG	18.7	0	3.3944	0.2974	0.6285	0.4409
453.1.1	48329	MDACC	53	4	LG	22.52	1	2.265	0.0679	1.0005	1.1908
505.1.1	V176							2.121	0.2366	0.4308	0.5955
507.1.1	V184							7.4607	0.3558	0.2952	1.0307
509.1.1	V178							7.6657	0.3423	0.2133	0.8188
511.1.1	V186							6.5216	0.2909	0.4358	0.6004
513.1.1	V179							1.8737	0.1836	0.6253	0.3374
515.1.1	V189							9.6044	0.079	0.46	0.3246
517.1.1	V180							3.8645	0.1569	0.6241	0.5158
519.1.1	V190							3.8444	0.1417	0.6115	0.5211
521.1.1	V182							7.1154	0.0545	0.774	0.9665
523.1.1	V195							3.6335	0.0656	0.9686	0.4592
525.1.1	V183							3.7082	0.1305	0.2811	0.7141
527.1.1	V196							2.7618	0.7357	0.5705	0.6665
625.1.1	02-304	MDACC	71.73	3	HG	40.17	1	0.5808	0.5256	0.4354	0.3425
626.1.1	50662	MDACC	35	3	LG	33.63	0	1.1732	0.7608	0.5137	0.5104
627.1.1	03-036	MDACC	58	3	HG	53.09	0	3.6816	0.0836	0.3402	0.7881
628.1.1	49744	MDACC	64	4	HG	19.72	1	3.7415	0.0751	0.6409	0.4548
629.1.1	02-307	MDACC	54	3	HG	67.55	0	1.6532	0.1096	0.8214	0.2441
630.1.1	50402	MDACC			HG	74.36	1	2.2084	0.0919	0.9622	0.4276
631.1.1	03-045	MDACC	73.18	3	HG	35.4	1	6.1738	0.4751	0.4749	0.4672
632.1.1	49303	MDACC	56	3	HG	33.73	0	3.721	0.063	0.6674	0.347
633.1.1	02-313	MDACC	46	4	HG	29.45	1	3.7276	0.2284	0.6777	0.5368
634.1.1	50366	MDACC	65	3	HG	10.95	1	4.8827	0.0826	0.581	0.3963
635.1.1	03-046	MDACC	57	3	HG	66.73	0	4.0987	0.1351	0.6234	0.4717
636.1.1	49289	MDACC	57	3	HG	33.07	0	4.4156	0.4281	0.4019	0.5828
637.1.1	02-324	MDACC	57	3	HG	70.55	0	2.536	0.067	0.9992	0.2703
638.1.1	50277	MDACC	63	3	HG	29.91	0	2.6865	0.0593	0.7227	0.5942
639.1.1	03-047	MDACC	71	4	HG		1	3.6251	0.0737	0.7809	0.5536
640.1.1	49182	MDACC	72		HG			2.6147	0.0936	0.726	0.4959
641.1.1	03-021	MDACC	79	3	HG		1	2.4993	0.122	0.8153	0.5035
642.1.1	50165	MDACC	55	3	HG	34.32	0	2.0089	0.0725	1.3214	0.3861
643.1.1	03-049	MDACC	47	1	HG	45.36	0	3.2837	0.3641	0.4867	0.6693
644.1.1	48899	MDACC	40	3	LG	136.06	0	3.7194	0.08	0.7002	0.6308
645.1.1	03-035	MDACC	49	3	HG	32.05	1	3.0147	0.3809	0.5091	0.7001
646.1.1	49868	MDACC	71	3	HG	35.17	0	2.5601	0.5508	0.6819	0.4565
647.1.1	03-050	MDACC	74	3	HG	51	0	2.3826	0.0799	1.3094	0.404
648.1.1	58822							2.9207	2.0848	0.9117	0.3865
649.1.1	47073	MDACC	46	3	HG			2.545	0.2894	0.4877	0.2795
651.1.1	45529	MDACC	23	1	LG	205.16	1	2.2717	0.148	0.622	0.5339
653.1.1	47074	MDACC	69	3	HG	36.92	1	4.5746	0.0799	0.5838	0.5071
655.1.1	46104	MDACC	65	3	HG	41.12	0	4.245	0.1069	1.0839	0.4129
657.1.1	46175	MDACC	53	3	HG	45.66	0	5.2069	0.0689	0.8732	0.3928
659.1.1	46009	MDACC	51	3	LG	44.81	0	5.9007	0.2371	0.5812	0.8919
661.1.1	46302	MDACC	41	3	LG	63.48	0	2.1222	0.1006	0.58	0.3598
663.1.1	46503	MDACC	61	4	HG	52.04	1	2.6239	0.0854	1.068	0.5306
665.1.1	45975	MDACC	60	3	HG	8.45	1	4.9331	0.1904	0.8075	0.7202
667.1.1	45701	MDACC	43	3	LG	179.91	1	6.1252	2.6297	0.5805	0.774
669.1.1	45564	MDACC	67	3	HG	45.66	0	5.891	0.1021	0.7267	0.4958
671.1.1	45911	MDACC	30	3	LG	44.12	0	2.8362	2.2497	0.5931	0.8334
769.1.1	V198							1.7804	0.1997	0.627	0.425
771.1.1	V211							2.8665	0.0735	0.3681	0.3626
773.1.1	V201							3.8932	1.3543	0.3906	0.4865
775.1.1	V212							5.126	0.0763	0.445	0.4727
777.1.1	V205							5.8003	0.0703	0.4432	0.5035
779.1.1	V213							7.7403	0.1147	0.5325	0.5383
781.1.1	V207							3.7534	0.8155	0.3498	0.5498
783.1.1	V217							4.637	1.4689	0.934	0.6139
785.1.1	V208							4.8825	0.1021	0.34	0.417
787.1.1	V218							3.1283	0.0697	0.9046	0.4278
789.1.1	V209							4.0519	0.0637	0.7148	0.483
791.1.1	V219							3.3355	8.7432	0.7053	0.3906
889.1.1	03-051	MDACC	57.76	4	HG	14.43	1	0.6273	0.4616	0.2201	0.7992
890.1.1	48848	MDACC		3	HG	52.27	0	1.9548	0.3246	0.4108	0.4774
891.1.1	03-219	MDACC	56	3	HG	45	0	2.6727	0.087	0.4915	0.4763
892.1.1	47912	MDACC	55	3	HG	37.57	0	1.7122	0.0724	0.7922	0.2496
893.1.1	03-055	MDACC	38	3	HG	54	0	2.4159	0.4619	0.3754	0.8511
894.1.1	48676	MDACC	53	3	HG	38.69	0	2.8881	0.0699	0.8013	0.6827
895.1.1	03-250	MDACC	53	3	HG	27	1	3.9676	0.7761	0.6619	0.4367
896.1.1	47875	MDACC	45	3	HG	37.31	0	4.6894	0.0652	0.5708	0.6072
897.1.1	03-068	MDACC	72	3	HG	40	1	3.9255	0.0712	0.7429	0.4214
898.1.1	48496	MDACC	79	3	HG	18.7	0	5.7204	0.3021	0.4999	0.425
899.1.1	03-265	MDACC	65	2	HG	46	0	3.1542	0.448	0.8365	0.6316
900.1.1	52696	MDACC	63	3	HG	13.61	1	2.3802	0.1261	0.4164	0.3649
901.1.1	03-074	MDACC	45.64	3	LG	20.84	1	4.111	0.5072	0.5533	0.5086
902.1.1	48329	MDACC	53	4	LG	22.52	1	2.7691	0.0597	0.8473	1.1124
903.1.1	03-273	MDACC	58	3	HG	45	0	4.8198	0.0916	0.7036	0.766
904.1.1	52626	MDACC	48	3	LG	30.8	0	3.8502	0.1025	0.7721	0.6033
905.1.1	03-139	MDACC	67	3	HG	49	0	3.41	0.0699	0.7273	0.4901
906.1.1	48219	MDACC	56	3	HG	17.06	1	3.5251	0.6892	0.596	0.5692
907.1.1	03-296	MDACC	68	3	HG	35.44	1	4.6519	0.0741	0.9589	0.5525
908.1.1	52480	MDACC	50	3	HG	6.54	1	3.8841	0.0946	0.6281	0.4639
909.1.1	03-204	MDACC	59	3	HG	47	0	3.9136	0.0712	1.0274	0.3364
910.1.1	47986	MDACC	92	3	HG	4.37	1	2.7138	0.0882	0.7474	0.4921
911.1.1	03-327	MDACC	72	4	HG	22	1	4.1588	0.0882	1.1383	0.4066
912.1.1	52450	MDACC	66	4	HG	15.65	0	2.6884	0.0997	1.8186	0.4324
913.1.1	45828	MDACC	68	3	HG	44.81	0	1.7839	0.0671	0.7304	0.6743
917.1.1	46665	MDACC	64	3	HG	124.33	1	3.0207	0.089	0.5724	0.6417
921.1.1	46878	MDACC	50	3	HG	19.56	1	2.7595	0.0936	0.952	0.3913
925.1.1	46304	MDACC	63	3	HG	25.12	0	4.2984	0.085	0.4417	0.5584
952.1.1	39114	MDACC	61	3	HG	59.3	0	6.7935	0.5602	0.6473	0.4014
956.1.1	36358	MDACC	57	3	HG	45.1	0	3.6794	0.2237	1.4165	0.6152
960.1.1	36865	MDACC	50	3		6.71	1	4.431	148.9577	0.315	1.189
97.1.1	00-054	MDACC	78	3	HG	95.1	1	0.2583	0.0701	0.9156	0.3927
98.1.1	03-339	MDACC	54	4	HG	33	0	1.2411	0.0916	1.0985	0.3786
99.1.1	00-167	MDACC	55.82	3	HG	53.65		2.7235	0.055	0.9751	0.4803
